# Supplementary material for: Drug Consumption and Hydration Status: Analysis of the Associations in an Elder Population
Source: Nutrients. 2024 Aug 9;16(16):2632. doi: 10.3390/nu16162632 (PMC11357581; doi:10.3390/nu16162632)
Supplement: Supplementary file 1 [file nutrients-16-02632-s001.zip]

Archive with 1 entries (1 files):
- nutrients-3124892-supplementary.pdf
